# Supplementary material for: Transcriptomic analyses of gastrointestinal function in the "dwarf" and "medium" forms of Sthenoteuthis oualaniensis during sexual maturation
Source: PLoS One. 2018 Jun 13;13(6):e0199053. doi: 10.1371/journal.pone.0199053 (PMC5999225; doi:10.1371/journal.pone.0199053)
Supplement: S1 Table — (XLSX) [file pone.0199053.s001.xlsx]

## Sheet: Sheet1
Table S1. S1 Table. Summary of Illumina expressed short reads production and filtering. List providing information on reads number.
Dwarf form (DF library)
Sample	Raw reads	Raw bases	Clean reads	Clean bases	Valid ratio(base)	Q30(%)	GC content(%)
Sample_Dwarf_DEV_INTESTINE_1	44669730	6700459500	41928048	6281017191	0.9374	0.8982	0.405
Sample_Dwarf_DEV_INTESTINE_2	52696940	7904541000	50036284	7495695163	0.9482	0.916	0.405
Sample_Dwarf_DEV_INTESTINE_3	52474918	7871237700	49981366	7485002649	0.9509	0.9106	0.405
Sample_Dwarf_DEV_STOMACH_1	44519950	6677992500	42412314	6354752898	0.9515	0.9104	0.39
Sample_Dwarf_DEV_STOMACH_2	52722654	7908398100	50446990	7558016329	0.9556	0.9225	0.39
Sample_Dwarf_DEV_STOMACH_3	52473986	7871097900	50285420	7531431777	0.9568	0.9164	0.39
Sample_Dwarf_UNDEV_INTESTINE_1	44540268	6681040200	42060388	6301218684	0.9431	0.8999	0.415
Sample_Dwarf_UNDEV_INTESTINE_2	52667912	7900186800	50133902	7510475831	0.9506	0.9156	0.42
Sample_Dwarf_UNDEV_INTESTINE_3	52467004	7870050600	50027666	7492027326	0.9519	0.9088	0.42
Sample_Dwarf_UNDEV_STOMACH_1	44792870	6718930500	42550302	6375126821	0.9488	0.9058	0.39
Sample_Dwarf_UNDEV_STOMACH_2	52683606	7902540900	50359920	7544665993	0.9547	0.9197	0.395
Sample_Dwarf_UNDEV_STOMACH_3	52669666	7900449900	50403800	7548858899	0.9554	0.9127	0.4
Total	599379504		570626400
Middle form (MF library)
Sample	Raw reads	Raw bases	Clean reads	Clean bases	Valid ratio(base)	Q30(%)	GC content(%)
Sample_Middle_DEV_INTESTINE_1	44434816	6665222400	41999224	6292184314	0.944	0.9045	0.4
Sample_Middle_DEV_INTESTINE_2	52653062	7897959300	50144902	7512446440	0.9511	0.9193	0.4
Sample_Middle_DEV_INTESTINE_3	52415422	7862313300	50045452	7495178999	0.9533	0.914	0.4
Sample_Middle_DEV_STOMACH_1	40873412	6131011800	38193160	5722264051	0.9333	0.8997	0.4
Sample_Middle_DEV_STOMACH_2	47723616	7158542400	44588810	6680124310	0.9331	0.909	0.4
Sample_Middle_DEV_STOMACH_3	47723616	7158542400	44735958	6699952035	0.9359	0.9037	0.4
Sample_Middle_UNDEV_INTESTINE_1	44432788	6664918200	42416826	6355447669	0.9535	0.913	0.4
Sample_Middle_UNDEV_INTESTINE_2	52620572	7893085800	50393504	7549954386	0.9565	0.9235	0.4
Sample_Middle_UNDEV_INTESTINE_3	52436682	7865502300	50313940	7535705450	0.958	0.9184	0.4
Sample_Middle_UNDEV_STOMACH_1	44756624	6713493600	42508414	6368655662	0.9486	0.9057	0.41
Sample_Middle_UNDEV_STOMACH_2	52778146	7916721900	50478672	7562438566	0.9552	0.9203	0.41
Sample_Middle_UNDEV_STOMACH_3	52478608	7871791200	50218974	7520996622	0.9554	0.9129	0.41
Total	585327364		556037836
